# Supplementary material for: Pragmatic cluster-randomized trial of home-based preventive treatment for TB in Ethiopia and South Africa (CHIP-TB)
Source: Trials. 2023 Jul 25;24:475. doi: 10.1186/s13063-023-07514-7 (PMC10367260; doi:10.1186/s13063-023-07514-7)
Supplement: Supplementary file 1 — Additional file 1: Supplementary File 1. De-identified list of participating clusters in Ethiopia and South Africa. [file 13063_2023_7514_MOESM1_ESM.xlsx]

## Sheet: List of participating clinics
Country	Deidentified Clinic Name	Geographical group
Ethiopia	Clinic E-1	Bishoftu Town Station
Ethiopia	Clinic E-2	Bishoftu Town Station
Ethiopia	Clinic E-3	Bishoftu Town Station
Ethiopia	Clinic E-4	Bishoftu Town Station
Ethiopia	Clinic E-5	Batu Station
Ethiopia	Clinic E-6	Batu Station
Ethiopia	Clinic E-7	Batu Station
Ethiopia	Clinic E-8	Batu Station
Ethiopia	Clinic E-9	Batu Station
Ethiopia	Clinic E-10	Batu Station
Ethiopia	Clinic E-11	Adama Station
Ethiopia	Clinic E-12	Adama Station
Ethiopia	Clinic E-13	Adama Station
Ethiopia	Clinic E-14	Adama Station
Ethiopia	Clinic E-15	Adama Station
Ethiopia	Clinic E-16	Adama Station
Ethiopia	Clinic E-17	Adama Station
Ethiopia	Clinic E-18	Adama Station
South Africa	Clinic SA-1	Victor Khanye Subdistrict
South Africa	Clinic SA-2	Victor Khanye Subdistrict
South Africa	Clinic SA-3	Emalahleni Subdistrict
South Africa	Clinic SA-4	Emalahleni Subdistrict
South Africa	Clinic SA-5	Emalahleni Subdistrict
South Africa	Clinic SA-6	Emalahleni Subdistrict
South Africa	Clinic SA-7	Emalahleni Subdistrict
South Africa	Clinic SA-8	Emalahleni Subdistrict
South Africa	Clinic SA-9	Steve Tshwete Subdistrict
South Africa	Clinic SA-10	Steve Tshwete Subdistrict
South Africa	Clinic SA-11	Thembisile Hani Subdistrict
South Africa	Clinic SA-12	Thembisile Hani Subdistrict
South Africa	Clinic SA-13	Thembisile Hani Subdistrict
South Africa	Clinic SA-14	Thembisile Hani Subdistrict
South Africa	Clinic SA-15	Thembisile Hani Subdistrict
South Africa	Clinic SA-16	Thembisile Hani Subdistrict
South Africa	Clinic SA-17	Dr J S Moroka Subdistrict
South Africa	Clinic SA-18	Dr J S Moroka Subdistrict
